# Supplementary material for: 4-Ethylacetophenone from Potato Plants Repels Phthorimaea operculella and Inhibits Oviposition: A Sustainable Management Strategy
Source: Insects. 2025 Apr 11;16(4):403. doi: 10.3390/insects16040403 (PMC12027768; doi:10.3390/insects16040403)
Supplement: Supplementary file 1 [file insects-16-00403-s001.zip]

Archive with 1 entries (1 files):
- insects-3476958-supplementary.pdf
